# Supplementary material for: Electroacupuncture Reduces Visceral Pain Via Cannabinoid CB2 Receptors in a Mouse Model of Inflammatory Bowel Disease
Source: Front Pharmacol. 2022 Mar 25;13:861799. doi: 10.3389/fphar.2022.861799 (PMC8990228; doi:10.3389/fphar.2022.861799)
Supplement: Supplementary file 2 [file Table3.XLSX]

## Sheet: wild type mechanical allodynia
	Time(Day)	Control						TNBS						TNBS+EA						TNBS+shamEA
	0	1.14	0.82	0.98	1.14	1.14	0.98	1.14	1.14	0.98	1.14	1.14	0.98	1.14	0.98	0.98	1.14	1.14	0.98	1.14	0.82	0.98	1.14	1.14	0.98
	1	1.14	0.98	0.82	0.98	1.14	1.14	0.98	0.98	0.82	0.93	0.93	0.82	1.14	0.73	0.93	0.98	0.98	0.98	0.98	0.73	0.73	0.98	0.93	0.93
	2	1.14	0.82	0.98	1.14	0.98	0.98	0.73	0.73	0.73	0.93	0.73	0.73	0.93	0.53	0.73	0.73	0.73	0.73	0.73	0.54	0.54	0.73	0.73	0.73
	3	0.98	0.98	0.82	0.98	1.14	1.14	0.53	0.54	0.31	0.73	0.53	0.53	0.53	0.31	0.54	0.54	0.54	0.54	0.73	0.54	0.54	0.54	0.54	0.31
	4	1.14	0.82	0.98	1.14	1.14	0.98	0.31	0.31	0.13	0.53	0.31	0.31	0.53	0.53	0.54	0.54	0.54	0.54	0.54	0.31	0.13	0.31	0.31	0.13
	5	1.14	0.98	0.82	0.98	0.98	1.14	0.13	0.13	0.13	0.13	0.13	0.13	0.73	0.73	0.73	0.73	0.73	0.73	0.31	0.13	0.13	0.31	0.13	0.05
	6	1.14	0.82	0.98	0.82	1.14	0.98	0.05	0.13	0.08	0.13	0.05	0.05	0.73	0.73	0.93	0.93	0.93	0.73	0.13	0.13	0.08	0.13	0.05	0.05
	7	1.14	0.98	0.82	0.82	1.14	1.14	0.05	0.05	0.08	0.13	0.02	0.02	0.93	0.73	0.93	0.93	1.14	0.73	0.13	0.13	0.08	0.13	0.05	0.05
			Parameter
			Table Analyzed	CB2 wildtype mechanical allodynia
			Two-way RM ANOVA	Matching by cols
			Source of Variation	% of total variation	P value
			Interaction	23.38	< 0.0001
			Time	31.12	< 0.0001
			Column Factor	38.11	< 0.0001
			Subjects (matching)	3.6807	< 0.0001
			Source of Variation	P value summary	Significant?
			Interaction	***	Yes
			Time	***	Yes
			Column Factor	***	Yes
			Subjects (matching)	***	Yes
			Source of Variation	Df	Sum-of-squares	Mean square	F
			Interaction	21	5.974	0.2845	42.04
			Time	7	7.95	1.136	167.8
			Column Factor	3	9.738	3.246	69.03
			Subjects (matching)	20	0.9404	0.04702	6.948
			Residual	140	0.9474	0.006767
			Number of missing values	0
			Bonferroni posttests
			Control vs TNBS
			Column Factor	Control	TNBS	Difference	95% CI of diff.
			0	1.033	1.087	0.05333	-0.1561 to 0.2628
			1	1.033	0.91	-0.1233	-0.3328 to 0.08615
			2	1.007	0.7633	-0.2433	-0.4528 to -0.03385
			3	1.007	0.5283	-0.4783	-0.6878 to -0.2689
			4	1.033	0.3167	-0.7167	-0.9261 to -0.5072
			5	1.007	0.13	-0.8767	-1.086 to -0.6672
			6	0.98	0.08167	-0.8983	-1.108 to -0.6889
			7	1.007	0.05833	-0.9483	-1.158 to -0.7389
			Column Factor	Difference	t	P value	Summary
			0	0.05333	0.8504	P > 0.05	ns
			1	-0.1233	1.967	P > 0.05	ns
			2	-0.2433	3.88	P<0.01	**
			3	-0.4783	7.627	P<0.001	***
			4	-0.7167	11.43	P<0.001	***
			5	-0.8767	13.98	P<0.001	***
			6	-0.8983	14.32	P<0.001	***
			7	-0.9483	15.12	P<0.001	***
			Control vs TNBS+EA
			Column Factor	Control	TNBS+EA	Difference	95% CI of diff.
			0	1.033	1.06	0.02667	-0.1828 to 0.2361
			1	1.033	0.9567	-0.07667	-0.2861 to 0.1328
			2	1.007	0.73	-0.2767	-0.4861 to -0.06719
			3	1.007	0.5	-0.5067	-0.7161 to -0.2972
			4	1.033	0.5367	-0.4967	-0.7061 to -0.2872
			5	1.007	0.73	-0.2767	-0.4861 to -0.06719
			6	0.98	0.83	-0.15	-0.3595 to 0.05948
			7	1.007	0.8983	-0.1083	-0.3178 to 0.1011
			Column Factor	Difference	t	P value	Summary
			0	0.02667	0.4252	P > 0.05	ns
			1	-0.07667	1.222	P > 0.05	ns
			2	-0.2767	4.412	P<0.001	***
			3	-0.5067	8.079	P<0.001	***
			4	-0.4967	7.92	P<0.001	***
			5	-0.2767	4.412	P<0.001	***
			6	-0.15	2.392	P > 0.05	ns
			7	-0.1083	1.727	P > 0.05	ns
			Control vs TNBS+shamEA
			Column Factor	Control	TNBS+shamEA	Difference	95% CI of diff.
			0	1.033	1.033	0	-0.2095 to 0.2095
			1	1.033	0.88	-0.1533	-0.3628 to 0.05615
			2	1.007	0.6667	-0.34	-0.5495 to -0.1305
			3	1.007	0.5333	-0.4733	-0.6828 to -0.2639
			4	1.033	0.2883	-0.745	-0.9545 to -0.5355
			5	1.007	0.1767	-0.83	-1.039 to -0.6205
			6	0.98	0.095	-0.885	-1.094 to -0.6755
			7	1.007	0.095	-0.9117	-1.121 to -0.7022
			Column Factor	Difference	t	P value	Summary
			0	0	0	P > 0.05	ns
			1	-0.1533	2.445	P > 0.05	ns
			2	-0.34	5.421	P<0.001	***
			3	-0.4733	7.548	P<0.001	***
			4	-0.745	11.88	P<0.001	***
			5	-0.83	13.23	P<0.001	***
			6	-0.885	14.11	P<0.001	***
			7	-0.9117	14.54	P<0.001	***
			TNBS vs TNBS+EA
			Column Factor	TNBS	TNBS+EA	Difference	95% CI of diff.
			0	1.087	1.06	-0.02667	-0.2361 to 0.1828
			1	0.91	0.9567	0.04667	-0.1628 to 0.2561
			2	0.7633	0.73	-0.03333	-0.2428 to 0.1761
			3	0.5283	0.5	-0.02833	-0.2378 to 0.1811
			4	0.3167	0.5367	0.22	0.01052 to 0.4295
			5	0.13	0.73	0.6	0.3905 to 0.8095
			6	0.08167	0.83	0.7483	0.5389 to 0.9578
			7	0.05833	0.8983	0.84	0.6305 to 1.049
			Column Factor	Difference	t	P value	Summary
			0	-0.02667	0.4252	P > 0.05	ns
			1	0.04667	0.7441	P > 0.05	ns
			2	-0.03333	0.5315	P > 0.05	ns
			3	-0.02833	0.4518	P > 0.05	ns
			4	0.22	3.508	P<0.01	**
			5	0.6	9.567	P<0.001	***
			6	0.7483	11.93	P<0.001	***
			7	0.84	13.39	P<0.001	***
			TNBS vs TNBS+shamEA
			Column Factor	TNBS	TNBS+shamEA	Difference	95% CI of diff.
			0	1.087	1.033	-0.05333	-0.2628 to 0.1561
			1	0.91	0.88	-0.03	-0.2395 to 0.1795
			2	0.7633	0.6667	-0.09667	-0.3061 to 0.1128
			3	0.5283	0.5333	0.005	-0.2045 to 0.2145
			4	0.3167	0.2883	-0.02833	-0.2378 to 0.1811
			5	0.13	0.1767	0.04667	-0.1628 to 0.2561
			6	0.08167	0.095	0.01333	-0.1961 to 0.2228
			7	0.05833	0.095	0.03667	-0.1728 to 0.2461
			Column Factor	Difference	t	P value	Summary
			0	-0.05333	0.8504	P > 0.05	ns
			1	-0.03	0.4784	P > 0.05	ns
			2	-0.09667	1.541	P > 0.05	ns
			3	0.005	0.07973	P > 0.05	ns
			4	-0.02833	0.4518	P > 0.05	ns
			5	0.04667	0.7441	P > 0.05	ns
			6	0.01333	0.2126	P > 0.05	ns
			7	0.03667	0.5847	P > 0.05	ns
			TNBS+EA vs TNBS+shamEA
			Column Factor	TNBS+EA	TNBS+shamEA	Difference	95% CI of diff.
			0	1.06	1.033	-0.02667	-0.2361 to 0.1828
			1	0.9567	0.88	-0.07667	-0.2861 to 0.1328
			2	0.73	0.6667	-0.06333	-0.2728 to 0.1461
			3	0.5	0.5333	0.03333	-0.1761 to 0.2428
			4	0.5367	0.2883	-0.2483	-0.4578 to -0.03885
			5	0.73	0.1767	-0.5533	-0.7628 to -0.3439
			6	0.83	0.095	-0.735	-0.9445 to -0.5255
			7	0.8983	0.095	-0.8033	-1.013 to -0.5939
			Column Factor	Difference	t	P value	Summary
			0	-0.02667	0.4252	P > 0.05	ns
			1	-0.07667	1.222	P > 0.05	ns
			2	-0.06333	1.01	P > 0.05	ns
			3	0.03333	0.5315	P > 0.05	ns
			4	-0.2483	3.96	P<0.001	***
			5	-0.5533	8.823	P<0.001	***
			6	-0.735	11.72	P<0.001	***
			7	-0.8033	12.81	P<0.001	***

## Sheet: wild type visceral pain
		Control						TNBS						TNBS+EA						TNBS+shamEA
	20	0	0	1	1	1	0	2	1	1	1	2	1	0	1	1	1	1	0	1	2	1	1	2	1
	40	0	1	1	1	1	1	3	2	2	2	3	1	1	1	2	2	2	1	2	3	2	2	3	2
	60	1	1	1	2	2	1	4	3	3	3	3	2	2	2	3	2	2	1	3	4	3	2	3	3
	80	2	1	2	3	2	2	4	4	4	3	4	3	2	3	3	3	3	2	4	4	3	3	4	4
				Parameter
				Table Analyzed	wildtype visceral pain
				Two-way RM ANOVA	Matching by cols
				Source of Variation	% of total variation	P value
				Interaction	1.72	0.0795
				Time	47.2	< 0.0001
				Column Factor	29.24	< 0.0001
				Subjects (matching)	15.5891	< 0.0001
				Source of Variation	P value summary	Significant?
				Interaction	ns	No
				Time	***	Yes
				Column Factor	***	Yes
				Subjects (matching)	***	Yes
				Source of Variation	Df	Sum-of-squares	Mean square	F
				Interaction	9	2	0.2222	1.839
				Time	3	54.75	18.25	151
				Column Factor	3	33.92	11.31	12.5
				Subjects (matching)	20	18.08	0.9042	7.483
				Residual	60	7.25	0.1208
				Number of missing values	0
				Bonferroni posttests
				Control vs TNBS
				Column Factor	Control	TNBS	Difference	95% CI of diff.
				20	0.5	1.333	0.8333	-0.2004 to 1.867
				40	0.8333	2.167	1.333	0.2996 to 2.367
				60	1.333	3	1.667	0.6329 to 2.700
				80	2	3.667	1.667	0.6329 to 2.700
				Column Factor	Difference	t	P value	Summary
				20	0.8333	2.565	P < 0.05	*
				40	1.333	4.104	P<0.001	***
				60	1.667	5.13	P<0.001	***
				80	1.667	5.13	P<0.001	***
				Control vs TNBS+EA
				Column Factor	Control	TNBS+EA	Difference	95% CI of diff.
				20	0.5	0.6667	0.1667	-0.8671 to 1.200
				40	0.8333	1.5	0.6667	-0.3671 to 1.700
				60	1.333	2	0.6667	-0.3671 to 1.700
				80	2	2.667	0.6667	-0.3671 to 1.700
				Column Factor	Difference	t	P value	Summary
				20	0.1667	0.513	P > 0.05	ns
				40	0.6667	2.052	P > 0.05	ns
				60	0.6667	2.052	P > 0.05	ns
				80	0.6667	2.052	P > 0.05	ns
				Control vs TNBS+shamEA
				Column Factor	Control	TNBS+shamEA	Difference	95% CI of diff.
				20	0.5	1.333	0.8333	-0.2004 to 1.867
				40	0.8333	2.333	1.5	0.4662 to 2.534
				60	1.333	3	1.667	0.6329 to 2.700
				80	2	3.667	1.667	0.6329 to 2.700
				Column Factor	Difference	t	P value	Summary
				20	0.8333	2.565	P < 0.05	*
				40	1.5	4.617	P<0.001	***
				60	1.667	5.13	P<0.001	***
				80	1.667	5.13	P<0.001	***
				TNBS vs TNBS+EA
				Column Factor	TNBS	TNBS+EA	Difference	95% CI of diff.
				20	1.333	0.6667	-0.6667	-1.700 to 0.3671
				40	2.167	1.5	-0.6667	-1.700 to 0.3671
				60	3	2	-1	-2.034 to 0.03378
				80	3.667	2.667	-1	-2.034 to 0.03378
				Column Factor	Difference	t	P value	Summary
				20	-0.6667	2.052	P > 0.05	ns
				40	-0.6667	2.052	P > 0.05	ns
				60	-1	3.078	P < 0.05	*
				80	-1	3.078	P < 0.05	*
				TNBS vs TNBS+shamEA
				Column Factor	TNBS	TNBS+shamEA	Difference	95% CI of diff.
				20	1.333	1.333	0	-1.034 to 1.034
				40	2.167	2.333	0.1667	-0.8671 to 1.200
				60	3	3	0	-1.034 to 1.034
				80	3.667	3.667	0	-1.034 to 1.034
				Column Factor	Difference	t	P value	Summary
				20	0	0	P > 0.05	ns
				40	0.1667	0.513	P > 0.05	ns
				60	0	0	P > 0.05	ns
				80	0	0	P > 0.05	ns
				TNBS+EA vs TNBS+shamEA
				Column Factor	TNBS+EA	TNBS+shamEA	Difference	95% CI of diff.
				20	0.6667	1.333	0.6667	-0.3671 to 1.700
				40	1.5	2.333	0.8333	-0.2004 to 1.867
				60	2	3	1	-0.03378 to 2.034
				80	2.667	3.667	1	-0.03378 to 2.034
				Column Factor	Difference	t	P value	Summary
				20	0.6667	2.052	P > 0.05	ns
				40	0.8333	2.565	P < 0.05	*
				60	1	3.078	P < 0.05	*
				80	1	3.078	P < 0.05	*

## Sheet: CB2KO mechanical allodynia
	Time(Day)	Control						TNBS						TNBS+EA						TNBS+shamEA
	0	1.14	0.98	0.98	1.14	1.14	0.98	1.14	0.98	0.98	1.14	1.14	0.98	1.14	1.14	0.98	1.14	1.14	0.98	1.14	0.82	0.98	1.14	1.14	0.98
	1	1.14	1.14	0.98	0.98	1.14	1.14	0.98	0.73	0.73	0.73	0.73	0.53	0.73	0.98	0.73	0.98	0.98	0.73	0.98	0.53	0.73	0.98	0.98	0.73
	2	0.98	0.98	0.98	1.14	1.14	0.98	0.44	0.31	0.31	0.31	0.31	0.31	0.31	0.53	0.31	0.53	0.73	0.31	0.73	0.31	0.31	0.73	0.73	0.31
	3	1.14	0.98	0.98	0.98	1.14	1.14	0.31	0.22	0.22	0.22	0.31	0.13	0.31	0.31	0.31	0.31	0.31	0.31	0.31	0.31	0.13	0.53	0.54	0.31
	4	0.98	0.98	1.14	1.14	1.14	1.14	0.13	0.22	0.13	0.22	0.31	0.13	0.22	0.13	0.13	0.13	0.22	0.13	0.13	0.31	0.13	0.31	0.54	0.13
	5	1.14	0.98	0.98	0.98	1.14	1.14	0.13	0.13	0.13	0.13	0.13	0.05	0.13	0.13	0.13	0.13	0.31	0.13	0.13	0.22	0.13	0.13	0.22	0.13
	6	1.14	0.98	1.14	0.98	1.14	0.98	0.05	0.13	0.08	0.13	0.05	0.05	0.13	0.22	0.05	0.05	0.31	0.09	0.09	0.05	0.05	0.05	0.22	0.09
	7	1.14	0.98	1.14	0.98	1.14	0.98	0.05	0.05	0.08	0	0.02	0.02	0.13	0.22	0.05	0	0.31	0.09	0.05	0	0.05	0.13	0.05	0.08
			Parameter
			Table Analyzed	CB2 KO mechanical allodynia
			Two-way RM ANOVA	Matching by cols
			Source of Variation	% of total variation	P value
			Interaction	12.12	< 0.0001
			Time	35.43	< 0.0001
			Column Factor	47.33	< 0.0001
			Subjects (matching)	2.3584	< 0.0001
			Source of Variation	P value summary	Significant?
			Interaction	***	Yes
			Time	***	Yes
			Column Factor	***	Yes
			Subjects (matching)	***	Yes
			Source of Variation	Df	Sum-of-squares	Mean square	F
			Interaction	21	4.196	0.1998	29.18
			Time	7	12.27	1.753	256
			Column Factor	3	16.39	5.464	133.8
			Subjects (matching)	20	0.8168	0.04084	5.964
			Residual	140	0.9586	0.006847
			Number of missing values	0
			Bonferroni posttests
			Control vs TNBS
			Column Factor	Control	TNBS	Difference	95% CI of diff.
			0	1.06	1.06	0	-0.2031 to 0.2031
			1	1.087	0.7383	-0.3483	-0.5515 to -0.1452
			2	1.033	0.3317	-0.7017	-0.9048 to -0.4985
			3	1.06	0.235	-0.825	-1.028 to -0.6219
			4	1.087	0.19	-0.8967	-1.100 to -0.6935
			5	1.06	0.1167	-0.9433	-1.146 to -0.7402
			6	1.06	0.08167	-0.9783	-1.181 to -0.7752
			7	1.06	0.03667	-1.023	-1.226 to -0.8202
			Column Factor	Difference	t	P value	Summary
			0	0	0	P > 0.05	ns
			1	-0.3483	5.727	P<0.001	***
			2	-0.7017	11.54	P<0.001	***
			3	-0.825	13.57	P<0.001	***
			4	-0.8967	14.74	P<0.001	***
			5	-0.9433	15.51	P<0.001	***
			6	-0.9783	16.09	P<0.001	***
			7	-1.023	16.83	P<0.001	***
			Control vs TNBS+EA
			Column Factor	Control	TNBS+EA	Difference	95% CI of diff.
			0	1.06	1.087	0.02667	-0.1765 to 0.2298
			1	1.087	0.855	-0.2317	-0.4348 to -0.02852
			2	1.033	0.4533	-0.58	-0.7831 to -0.3769
			3	1.06	0.31	-0.75	-0.9531 to -0.5469
			4	1.087	0.16	-0.9267	-1.130 to -0.7235
			5	1.06	0.16	-0.9	-1.103 to -0.6969
			6	1.06	0.1417	-0.9183	-1.121 to -0.7152
			7	1.06	0.1333	-0.9267	-1.130 to -0.7235
			Column Factor	Difference	t	P value	Summary
			0	0.02667	0.4385	P > 0.05	ns
			1	-0.2317	3.809	P<0.01	**
			2	-0.58	9.537	P<0.001	***
			3	-0.75	12.33	P<0.001	***
			4	-0.9267	15.24	P<0.001	***
			5	-0.9	14.8	P<0.001	***
			6	-0.9183	15.1	P<0.001	***
			7	-0.9267	15.24	P<0.001	***
			Control vs TNBS+shamEA
			Column Factor	Control	TNBS+shamEA	Difference	95% CI of diff.
			0	1.06	1.033	-0.02667	-0.2298 to 0.1765
			1	1.087	0.8217	-0.265	-0.4681 to -0.06185
			2	1.033	0.52	-0.5133	-0.7165 to -0.3102
			3	1.06	0.355	-0.705	-0.9081 to -0.5019
			4	1.087	0.2583	-0.8283	-1.031 to -0.6252
			5	1.06	0.16	-0.9	-1.103 to -0.6969
			6	1.06	0.09167	-0.9683	-1.171 to -0.7652
			7	1.06	0.06	-1	-1.203 to -0.7969
			Column Factor	Difference	t	P value	Summary
			0	-0.02667	0.4385	P > 0.05	ns
			1	-0.265	4.357	P<0.001	***
			2	-0.5133	8.44	P<0.001	***
			3	-0.705	11.59	P<0.001	***
			4	-0.8283	13.62	P<0.001	***
			5	-0.9	14.8	P<0.001	***
			6	-0.9683	15.92	P<0.001	***
			7	-1	16.44	P<0.001	***
			TNBS vs TNBS+EA
			Column Factor	TNBS	TNBS+EA	Difference	95% CI of diff.
			0	1.06	1.087	0.02667	-0.1765 to 0.2298
			1	0.7383	0.855	0.1167	-0.08648 to 0.3198
			2	0.3317	0.4533	0.1217	-0.08148 to 0.3248
			3	0.235	0.31	0.075	-0.1281 to 0.2781
			4	0.19	0.16	-0.03	-0.2331 to 0.1731
			5	0.1167	0.16	0.04333	-0.1598 to 0.2465
			6	0.08167	0.1417	0.06	-0.1431 to 0.2631
			7	0.03667	0.1333	0.09667	-0.1065 to 0.2998
			Column Factor	Difference	t	P value	Summary
			0	0.02667	0.4385	P > 0.05	ns
			1	0.1167	1.918	P > 0.05	ns
			2	0.1217	2.001	P > 0.05	ns
			3	0.075	1.233	P > 0.05	ns
			4	-0.03	0.4933	P > 0.05	ns
			5	0.04333	0.7125	P > 0.05	ns
			6	0.06	0.9866	P > 0.05	ns
			7	0.09667	1.589	P > 0.05	ns
			TNBS vs TNBS+shamEA
			Column Factor	TNBS	TNBS+shamEA	Difference	95% CI of diff.
			0	1.06	1.033	-0.02667	-0.2298 to 0.1765
			1	0.7383	0.8217	0.08333	-0.1198 to 0.2865
			2	0.3317	0.52	0.1883	-0.01481 to 0.3915
			3	0.235	0.355	0.12	-0.08315 to 0.3231
			4	0.19	0.2583	0.06833	-0.1348 to 0.2715
			5	0.1167	0.16	0.04333	-0.1598 to 0.2465
			6	0.08167	0.09167	0.01	-0.1931 to 0.2131
			7	0.03667	0.06	0.02333	-0.1798 to 0.2265
			Column Factor	Difference	t	P value	Summary
			0	-0.02667	0.4385	P > 0.05	ns
			1	0.08333	1.37	P > 0.05	ns
			2	0.1883	3.097	P < 0.05	*
			3	0.12	1.973	P > 0.05	ns
			4	0.06833	1.124	P > 0.05	ns
			5	0.04333	0.7125	P > 0.05	ns
			6	0.01	0.1644	P > 0.05	ns
			7	0.02333	0.3837	P > 0.05	ns
			TNBS+EA vs TNBS+shamEA
			Column Factor	TNBS+EA	TNBS+shamEA	Difference	95% CI of diff.
			0	1.087	1.033	-0.05333	-0.2565 to 0.1498
			1	0.855	0.8217	-0.03333	-0.2365 to 0.1698
			2	0.4533	0.52	0.06667	-0.1365 to 0.2698
			3	0.31	0.355	0.045	-0.1581 to 0.2481
			4	0.16	0.2583	0.09833	-0.1048 to 0.3015
			5	0.16	0.16	1.49e-08	-0.2031 to 0.2031
			6	0.1417	0.09167	-0.05	-0.2531 to 0.1531
			7	0.1333	0.06	-0.07333	-0.2765 to 0.1298
			Column Factor	Difference	t	P value	Summary
			0	-0.05333	0.8769	P > 0.05	ns
			1	-0.03333	0.5481	P > 0.05	ns
			2	0.06667	1.096	P > 0.05	ns
			3	0.045	0.7399	P > 0.05	ns
			4	0.09833	1.617	P > 0.05	ns
			5	1.49e-08	2.45e-07	P > 0.05	ns
			6	-0.05	0.8221	P > 0.05	ns
			7	-0.07333	1.206	P > 0.05	ns

## Sheet: CB2 KO visceral pain
	Control						TNBS						TNBS+EA						TNBS+shamEA
20	0	0	1	1	1	0	1	1	0	1	2	2	1	1	2	2	1	1	1	1	2	2	1	2
40	0	1	1	1	1	0	2	2	1	2	3	3	2	1	2	2	2	2	2	1	2	2	2	2
60	1	1	1	2	2	1	3	2	2	3	3	3	2	2	3	3	3	3	3	2	3	3	3	3
80	2	1	2	3	2	2	4	4	3	4	4	4	3	3	4	4	3	4	3	3	4	4	4	4
			Parameter
			Table Analyzed	CB2 KO visceral pain
			Two-way RM ANOVA	Matching by cols
			Source of Variation	% of total variation	P value
			Interaction	2.2	0.0163
			Time	52.29	< 0.0001
			Column Factor	25.63	< 0.0001
			Subjects (matching)	14.0704	< 0.0001
			Source of Variation	P value summary	Significant?
			Interaction	*	Yes
			Time	***	Yes
			Column Factor	***	Yes
			Subjects (matching)	***	Yes
			Source of Variation	Df	Sum-of-squares	Mean square	F
			Interaction	9	2.594	0.2882	2.515
			Time	3	61.78	20.59	179.7
			Column Factor	3	30.28	10.09	12.14
			Subjects (matching)	20	16.63	0.8313	7.255
			Residual	60	6.875	0.1146
			Number of missing values	0
			Bonferroni posttests
			Control vs TNBS
			Column Factor	Control	TNBS	Difference	95% CI of diff.
			20	0.5	1.167	0.6667	-0.3290 to 1.662
			40	0.6667	2.167	1.5	0.5043 to 2.496
			60	1.333	2.667	1.333	0.3377 to 2.329
			80	2	3.833	1.833	0.8377 to 2.829
			Column Factor	Difference	t	P value	Summary
			20	0.6667	2.13	P > 0.05	ns
			40	1.5	4.794	P<0.001	***
			60	1.333	4.261	P<0.001	***
			80	1.833	5.859	P<0.001	***
			Control vs TNBS+EA
			Column Factor	Control	TNBS+EA	Difference	95% CI of diff.
			20	0.5	1.333	0.8333	-0.1623 to 1.829
			40	0.6667	1.833	1.167	0.1710 to 2.162
			60	1.333	2.667	1.333	0.3377 to 2.329
			80	2	3.5	1.5	0.5043 to 2.496
			Column Factor	Difference	t	P value	Summary
			20	0.8333	2.663	P < 0.05	*
			40	1.167	3.728	P<0.01	**
			60	1.333	4.261	P<0.001	***
			80	1.5	4.794	P<0.001	***
			Control vs TNBS+shamEA
			Column Factor	Control	TNBS+shamEA	Difference	95% CI of diff.
			20	0.5	1.5	1	0.004327 to 1.996
			40	0.6667	1.833	1.167	0.1710 to 2.162
			60	1.333	2.833	1.5	0.5043 to 2.496
			80	2	3.667	1.667	0.6710 to 2.662
			Column Factor	Difference	t	P value	Summary
			20	1	3.196	P<0.01	**
			40	1.167	3.728	P<0.01	**
			60	1.5	4.794	P<0.001	***
			80	1.667	5.326	P<0.001	***
			TNBS vs TNBS+EA
			Column Factor	TNBS	TNBS+EA	Difference	95% CI of diff.
			20	1.167	1.333	0.1667	-0.8290 to 1.162
			40	2.167	1.833	-0.3333	-1.329 to 0.6623
			60	2.667	2.667	0	-0.9957 to 0.9957
			80	3.833	3.5	-0.3333	-1.329 to 0.6623
			Column Factor	Difference	t	P value	Summary
			20	0.1667	0.5326	P > 0.05	ns
			40	-0.3333	1.065	P > 0.05	ns
			60	0	0	P > 0.05	ns
			80	-0.3333	1.065	P > 0.05	ns
			TNBS vs TNBS+shamEA
			Column Factor	TNBS	TNBS+shamEA	Difference	95% CI of diff.
			20	1.167	1.5	0.3333	-0.6623 to 1.329
			40	2.167	1.833	-0.3333	-1.329 to 0.6623
			60	2.667	2.833	0.1667	-0.8290 to 1.162
			80	3.833	3.667	-0.1667	-1.162 to 0.8290
			Column Factor	Difference	t	P value	Summary
			20	0.3333	1.065	P > 0.05	ns
			40	-0.3333	1.065	P > 0.05	ns
			60	0.1667	0.5326	P > 0.05	ns
			80	-0.1667	0.5326	P > 0.05	ns
			TNBS+EA vs TNBS+shamEA
			Column Factor	TNBS+EA	TNBS+shamEA	Difference	95% CI of diff.
			20	1.333	1.5	0.1667	-0.8290 to 1.162
			40	1.833	1.833	0	-0.9957 to 0.9957
			60	2.667	2.833	0.1667	-0.8290 to 1.162
			80	3.5	3.667	0.1667	-0.8290 to 1.162
			Column Factor	Difference	t	P value	Summary
			20	0.1667	0.5326	P > 0.05	ns
			40	0	0	P > 0.05	ns
			60	0.1667	0.5326	P > 0.05	ns
			80	0.1667	0.5326	P > 0.05	ns

## Sheet: CB2 KO HE
	Control	TNBS	TNBS+EA	TNBS+shamEA
	1	8	6	9
	1	9	7	7
	2	6	6	7
	1	8	7	6
	2	7	8	8
	0	8	7	7
			Parameter
			Table Analyzed	CB2 KO HE
			One-way analysis of variance
			P value	< 0.0001
			P value summary	***
			Are means signif. different? (P < 0.05)	Yes
			Number of groups	4
			F	69.46
			R squared	0.9124
			Bartlett's test for equal variances
			Bartlett's statistic (corrected)	0.9083
			P value	0.8234
			P value summary	ns
			Do the variances differ signif. (P < 0.05)	No
			ANOVA Table	SS	df	MS
			Treatment (between columns)	170.2	3	56.72
			Residual (within columns)	16.33	20	0.8167
			Total	186.5	23
			Tukey's Multiple Comparison Test	Mean Diff.	q	Significant? P < 0.05?	Summary	95% CI of diff
			Control vs TNBS	-6.5	17.62	Yes	***	-7.960 to -5.040
			Control vs TNBS+EA	-5.667	15.36	Yes	***	-7.127 to -4.206
			Control vs TNBS+shamEA	-6.167	16.71	Yes	***	-7.627 to -4.706
			TNBS vs TNBS+EA	0.8333	2.259	No	ns	-0.6269 to 2.294
			TNBS vs TNBS+shamEA	0.3333	0.9035	No	ns	-1.127 to 1.794
			TNBS+EA vs TNBS+shamEA	-0.5	1.355	No	ns	-1.960 to 0.9602

## Sheet: CB2 KO IL-1β WB
	Control	TNBS	TNBS+EA	TNBS+shamEA
	74.4316	384.201	319.606	430.845
	150.725	352.323	424.689	445.434
	74.8432	340.596	333.158	479.058
			Parameter
			Table Analyzed	CB2 KO IL-1β WB
			One-way analysis of variance
			P value	< 0.0001
			P value summary	***
			Are means signif. different? (P < 0.05)	Yes
			Number of groups	4
			F	43.56
			R squared	0.9423
			ANOVA Table	SS	df	MS
			Treatment (between columns)	206400	3	68800
			Residual (within columns)	12640	8	1579
			Total	219000	11
			Tukey's Multiple Comparison Test	Mean Diff.	q	Significant? P < 0.05?	Summary	95% CI of diff
			Control vs TNBS	-259	11.29	Yes	***	-363.0 to -155.1
			Control vs TNBS+EA	-259.2	11.29	Yes	***	-363.1 to -155.2
			Control vs TNBS+shamEA	-351.8	15.33	Yes	***	-455.7 to -247.9
			TNBS vs TNBS+EA	-0.1113	0.004849	No	ns	-104.0 to 103.8
			TNBS vs TNBS+shamEA	-92.74	4.042	No	ns	-196.7 to 11.18
			TNBS+EA vs TNBS+shamEA	-92.63	4.037	No	ns	-196.5 to 11.29

## Sheet: CB2 KO iNOS WB
	Control	TNBS	TNBS+EA	TNBS+shamEA
	83.0899	282.448	203.359	188.244
	79.1223	308.43	297.302	266.34
	137.788	218.257	232.169	196.905
		Parameter
		Table Analyzed	CB2 KO iNos WB
		One-way analysis of variance
		P value	0.0058
		P value summary	**
		Are means signif. different? (P < 0.05)	Yes
		Number of groups	4
		F	9.147
		R squared	0.7743
		ANOVA Table	SS	df	MS
		Treatment (between columns)	50620	3	16870
		Residual (within columns)	14760	8	1845
		Total	65370	11
		Tukey's Multiple Comparison Test	Mean Diff.	q	Significant? P < 0.05?	Summary	95% CI of diff
		Control vs TNBS	-169.7	6.844	Yes	**	-282.0 to -57.41
		Control vs TNBS+EA	-144.3	5.819	Yes	*	-256.6 to -31.98
		Control vs TNBS+shamEA	-117.2	4.725	Yes	*	-229.5 to -4.862
		TNBS vs TNBS+EA	25.44	1.026	No	ns	-86.87 to 137.7
		TNBS vs TNBS+shamEA	52.55	2.119	No	ns	-59.75 to 164.9
		TNBS+EA vs TNBS+shamEA	27.11	1.093	No	ns	-85.19 to 139.4

## Sheet: CB2 KO CD68 IF
	Control	TNBS	TNBS+EA	TNBS+shamEA
	100.99	380.198	311.881	344.554
	109.901	326.733	341.584	317.822
	89.1089	261.386	231.683	237.624
			Parameter
			Table Analyzed	CB2 KO cd68 IF
			One-way analysis of variance
			P value	0.002
			P value summary	**
			Are means signif. different? (P < 0.05)	Yes
			Number of groups	4
			F	12.93
			R squared	0.829
			ANOVA Table	SS	df	MS
			Treatment (between columns)	96740	3	32250
			Residual (within columns)	19960	8	2495
			Total	116700	11
			Tukey's Multiple Comparison Test	Mean Diff.	q	Significant? P < 0.05?	Summary	95% CI of diff
			Control vs TNBS	-222.8	7.725	Yes	**	-353.4 to -92.17
			Control vs TNBS+EA	-195	6.764	Yes	**	-325.6 to -64.45
			Control vs TNBS+shamEA	-200	6.936	Yes	**	-330.6 to -69.40
			TNBS vs TNBS+EA	27.72	0.9614	No	ns	-102.9 to 158.3
			TNBS vs TNBS+shamEA	22.77	0.7897	No	ns	-107.8 to 153.4
			TNBS+EA vs TNBS+shamEA	-4.951	0.1717	No	ns	-135.6 to 125.6

## Sheet: CB2 KO iNOS IF
	Control	TNBS	TNBS+EA	TNBS+shamEA
	130.909	321.818	245.454	267.273
	54.5455	250.909	218.182	245.454
	114.546	338.182	310.909	289.091
			Parameter
			Table Analyzed	CB2 KO iNOs IF
			One-way analysis of variance
			P value	0.0012
			P value summary	**
			Are means signif. different? (P < 0.05)	Yes
			Number of groups	4
			F	15.03
			R squared	0.8493
			ANOVA Table	SS	df	MS
			Treatment (between columns)	73460	3	24490
			Residual (within columns)	13030	8	1629
			Total	86490	11
			Tukey's Multiple Comparison Test	Mean Diff.	q	Significant? P < 0.05?	Summary	95% CI of diff
			Control vs TNBS	-203.6	8.739	Yes	**	-309.2 to -98.10
			Control vs TNBS+EA	-158.2	6.788	Yes	**	-263.7 to -52.65
			Control vs TNBS+shamEA	-167.3	7.179	Yes	**	-272.8 to -61.74
			TNBS vs TNBS+EA	45.45	1.951	No	ns	-60.08 to 151.0
			TNBS vs TNBS+shamEA	36.36	1.561	No	ns	-69.17 to 141.9
			TNBS+EA vs TNBS+shamEA	-9.091	0.3901	No	ns	-114.6 to 96.44
